# Supplementary material for: Higher Dietary Magnesium Intake and Higher Magnesium Status Are Associated with Lower Prevalence of Coronary Heart Disease in Patients with Type 2 Diabetes
Source: Nutrients. 2018 Mar 5;10(3):307. doi: 10.3390/nu10030307 (PMC5872725; doi:10.3390/nu10030307)
Supplement: Supplementary file 1 [file nutrients-10-00307-s001.zip]

Archive with 2 entries (2 files):
- Supplementary Table S1.docx
- Supplementary Table S2.docx
